# Supplementary material for: PB-Motif—A Method for Identifying Gene/Pseudogene Rearrangements With Long Reads: An Application to CYP21A2 Genotyping
Source: Front Genet. 2021 Jul 28;12:716586. doi: 10.3389/fgene.2021.716586 (PMC8355628; doi:10.3389/fgene.2021.716586)
Supplement: Supplementary file 2 [file Table_1.XLSX]

## Sheet: Sheet2
GENE	PSEUDOGENE	LARGEST HOMOLOGY	PERCENT IDENTITY	CLINICAL ASSOCIATIONS
AGBL1	ADAMTS7P4	1476	94.72	Fuchs' corneal dystrophy
ARMC4	ARMC4P1	8412	95.23	Ciliary dyskinesia, Kartagener syndrome
ATAD3A	AL645728.2	1146	95.29	Harel-Yoon syndrome
BBS9	DPY19L1P2	1099	95.72	Bardet-Biedl syndrome
BCR	BCRP1	3851	93.38	Chronic myelogenous leukemia
	POM121L9P	4811	94.2
	BCRP4	6127	95.01
BLVRA	TCP1P1	4514	90.36	Hyperbiliverdinemia
CASP8	AOX3P	1099	97.82	Caspase-8 deficiency, Hepatocellular carcinoma
CD46	CD46P1	3972	90.26	Atypical hemolytic uremic syndrome
CEL	CELP	3218	97.02	Maturity-onset diabetes
CES1	CES1P2	2660	91.47	DRUG METABOLISM: clopidogrel response efficacy
	CES1P1	5418	93.98
CFH	BX248415.1	2884	90.64	Age-related macular degeneration, Basal laminar drusen, Factor H deficiency
CIDEC	CIDECP	1073	92.92	Familial partial lipodystrophy
CRYBB2	CRYBB2P1	3760	96.84	Congenital cataracts
CYP21A2	CYP21A1P	2722	97.65	21-OH CAH
CYP2B6	CYP2B7P	5336	92.77	DRUG METABOLISM: Efavirenz response
CYP2D6	CYP2D8P	2779	90.82	DRUG METABOLISM: amitriptyline, clomipramine, desipramine, doxepin, imipramine, nortriptylin, trimipramine, tamoxifen
DCLRE1C	DCLRE1CP1	2253	93.65	Histiocytic medullary reticulosis, sensitivity to ionizing radiation
DIS3L2	DIS3L2P1	2309	96.8	Nephroblastoma
F8	BX293995.1	1041	99.9	Hereditary factor 8 deficiency
FANCD2	EMC3-AS1	2991	91.04	Fanconi anemia
FLNC	AC025594.1	1332	98.57	Cardiomyopathy, myofibrillar myopathy
GBA	GBAP1	1024	97.66	Gaucher's disease, Parkinson's disease, dementia
HERC2	AC091304.3	2362	92.34	multiple inborn genetic diseases
	HERC2P11	2362	92.55
	HERC2P9	11844	95.91
HLA-A	HLA-H	1324	93.88	susceptibility to severe cutaneous adverse reaction
HSD3B2	HSD3BP2	1095	90.05	3 beta-hydroxysteroid dehydrogenase deficiency
IDS	IDSP1	1026	99.12	Mucopolysaccharidosis
IFT122	AL449212.1	1991	90.31	Cranioectodermal dysplasia
	RPL32P3	1991	90.31
IGLL1	AP000346.2	1442	93.69	Agammaglobulinemia
LIPI	GTF2IP2	1698	93.52	Hypertriglyceridemia susceptibility
LPA	LPAL2	1670	93.59	Lipoprotein deficiency
MSTO1	MSTO2P	2093	99.52	myopathy
NAIP	AC146944.2	11530	99.42	spinal muscular atrophy
	AC145138.1	25055	99.74
	AC140134.1	25887	99.73
NCF1	NCF1C	11668	99.37	Chronic granulomatous disease
NPHP1	AC140479.4	4982	92.07	Joubert syndrome, nephronophthisis, renal dysplasia and retinal aplasia
OCA2	PDCD6IPP2	1034	90.43	Albinism, inborn genetic diseases
OTOA	OTOAP1	31183	99.37	Nonsyndromic hearing loss and deafness
PCDHB4	PCDHB17P	1072	95.24	Microcephaly, Intellectual_disability, Seizures
	PCDHB19P	1105	90.23
	PCDHB18P	1116	93.64
PHKB	ANKRD26P1	6165	93.92	Glycogen phosphorylase kinase deficiency, glycogen storage disease
PKHD1	GSTA11P	4356	94.63	Polycystic kidney dysplasia, other renal disorders
PMS2	PMS2CL	8192	97.27	Lynch syndrome
PRSS1	PRSS3P1	3568	90.61	Hereditary pancreatitis
PRSS2	PRSS3P1	3560	90.42	protection against chronic pancreatitis
RNF216	RNF216P1	7078	96	Gordon Holmes syndrome
SLC9A9	AC073358.1	6154	93.37	autism
STAG3	PMS2P1	1294	93.12	ovary abnormalities
	STAG3L5P	2530	96.76
STIM1	OR52K3P	6177	92.28	Stormorken syndrome, Immune dysfunction, myopathy with tubular aggregates
STRC	STRCP1	15275	99.16	Nonsyndromic hearing loss and deafness
TNXB	TNXA	2373	99.49	Ehlers-Danlos syndrome,vesicoureteral reflux
TRPA1	AC022905.1	1887	90.78	familial episodic pain syndrome
UGT1A3, UGT1A4, UGT1A5, UGT1A6, UGT1A7, UGT1A8, UGT1A9, UGT1A10	AC114812.3	3006	90.39	Crigler-Najjar syndrome
	AC114812.4	3006	90.39
UGT2B10	UGT2B27P	12158	94.97	nicotine response
ZP3	AC004980.1	6012	98.87	Empty follicle syndrome
